# Supplementary material for: Precision Molecular Engineering of Alternating Donor–Acceptor Cycloparaphenylenes: Multidimensional Optoelectronic Response and Chirality Modulation via Polarization-Driven Charge Transfer
Source: Molecules. 2025 Jul 25;30(15):3127. doi: 10.3390/molecules30153127 (PMC12348527; doi:10.3390/molecules30153127)
Supplement: Supplementary file 1 [file molecules-30-03127-s001.zip]

Archive with 1 entries (1 files):
- molecules-3677870-supplementary.pdf
